# Supplementary material for: Evaluating the Feasibility of a Low-Field Nuclear Magnetic Resonance (NMR) Sensor for Manure Nutrient Prediction
Source: Sensors (Basel). 2022 Mar 22;22(7):2438. doi: 10.3390/s22072438 (PMC9002543; doi:10.3390/s22072438)
Supplement: Supplementary file 1 [file sensors-22-02438-s001.zip]

Archive with 1 entries (1 files):
- sensors-1615338-supplementary.pdf
